# Supplementary material for: Identification of Potential Vectors and Detection of Rift Valley Fever Virus in Mosquitoes Collected Before and During the 2022 Outbreak in Rwanda
Source: Pathogens. 2025 Jan 8;14(1):47. doi: 10.3390/pathogens14010047 (PMC11768297; doi:10.3390/pathogens14010047)
Supplement: Supplementary file 1 [file pathogens-14-00047-s001.zip]

Archive with 1 entries (1 files):
- pathogens-3407911-supplementary.pdf
